# Supplementary material for: Effect of Peel Ply on Resin Flow during Vacuum Infusion
Source: Materials (Basel). 2023 Jun 15;16(12):4421. doi: 10.3390/ma16124421 (PMC10303705; doi:10.3390/ma16124421)
Supplement: Supplementary file 1 [file materials-16-04421-s001.zip]

Archive with 1 entries (1 files):
- materials-2402793-supplementary.pdf
